# Supplementary material for: Associations between Physical Activity Frequency in Leisure Time and Subjective Cognitive Limitations in Middle-Aged Spanish Adults: A Cross-Sectional Study
Source: Healthcare (Basel). 2024 May 22;12(11):1056. doi: 10.3390/healthcare12111056 (PMC11171578; doi:10.3390/healthcare12111056)
Supplement: Supplementary file 1 [file healthcare-12-01056-s001.zip]

Archive with 7 entries (7 files):
- Table S1. STROBE-checklist-v4-cross-sectional.pdf
- Table S2. Description of social classes based on occupational occupation.pdf
- Table S3. Prevalence of physical activity frequency according to Subjective Cognitive Limitations.pdf
- Table S4. Prevalence of memory problems according to physical activity frequency.pdf
- Table S5. Subjective Cognitive Limitations Levels according to Physical Activity Frequency (2).pdf
- Table S6. Subjective Cognitive Limitations Levels according to Physical Activity Frequency..pdf
- Table S7. Multivariate binary logistic regression analysis including Subjective Cognitive limitations as the dependent variable.pdf
